# Supplementary material for: Lysine provisioning by horizontally acquired genes promotes mutual dependence between whitefly and two intracellular symbionts
Source: PLoS Pathog. 2021 Nov 29;17(11):e1010120. doi: 10.1371/journal.ppat.1010120 (PMC8659303; doi:10.1371/journal.ppat.1010120)
Supplement: S1 Data — (XLSX) [file ppat.1010120.s014.xlsx]

## Sheet: Database S1
	S1_Data Essential amino acid genes in Rickettsia of the whitefly B. tabaci MEAM1.
	Gene ID	E. coli gene name	Official Name	Subsystem
	Absent	argD	acetylornithine/N-succinyldiaminopimelate aminotransferase	Arginine and proline metabolism
	Absent	argF	ornithine carbamoyltransferase	Arginine and proline metabolism
	Absent	argG	argininosuccinate synthase	Arginine and proline metabolism
	Absent	argH	argininosuccinate lyase	Arginine and proline metabolism
	Absent	carA	carbamoyl-phosphate synthase small subunit	Arginine and proline metabolism
	Absent	carB	carbamoyl-phosphate synthase large subunit	Arginine and proline metabolism
	Absent	aroA	3-phosphoshikimate 1-carboxyvinyltransferase	Phenylalanine and tryptophan synthesis
	Absent	aroB	3-dehydroquinate synthase	Phenylalanine and tryptophan synthesis
	Absent	aroC	chorismate synthase	Phenylalanine and tryptophan synthesis
	Absent	aroE	shikimate dehydrogenase	Phenylalanine and tryptophan synthesis
	Absent	aroF aroG aroH	3-deoxy-7-phosphoheptulonate synthase	Phenylalanine and tryptophan synthesis
	Absent	aroK	shikimate kinase	Phenylalanine and tryptophan synthesis
	Absent	aroQ	3-dehydroquinate dehydratase II	Phenylalanine and tryptophan synthesis
	Absent	pheA	chorismate mutase	Phenylalanine and tryptophan synthesis
	Absent	pheA	prephenate dehydratase	Phenylalanine and tryptophan synthesis
	Ric0370	aspC	aspartate aminotransferase	Aspartate synthesis
	Ric0238	asd	aspartate-semialdehyde dehydrogenase	Lysine and methionine synthesis
	Ric0218	dapA	dihydrodipicolinate synthase	Lysine synthesis
	Ric0889	dapB	4-Hydroxy-tetrahydrodipicolinate reductase	Lysine synthesis
	Ric0883	dapD	2,3,4,5-tetrahydropyridine-2-carboxylate N-succinyltransferase	Lysine synthesis
	Ric0721	dapE	succinyl-diaminopimelate desuccinylase	Lysine synthesis
	Ric1166	dapF	diaminopimelate epimerase	Lysine synthesis
	Absent	lysA	diaminopimelate decarboxylase	Lysine synthesis
	Absent	hisA	phosphoribosylformimino-5-aminoimidazole carboxamide ribotide isomerase	Histidine metabolism
	Absent	hisB	imidazoleglycerol-phosphate dehydratase	Histidine metabolism
	Absent	hisC	histidinol-phosphate aminotransferase	Histidine metabolism
	Absent	hisE	phosphoribosyl-ATP pyrophosphohydrolase	Histidine metabolism
	Absent	hisF	cyclase HisF	Histidine metabolism
	Absent	hisG	ATP phosphoribosyltransferase	Histidine metabolism
	Absent	hisH	imidazole glycerol phosphate synthase, glutamine amidotransferase subunit	Histidine metabolism
	Absent	hisI	phosphoribosyl-AMP cyclohydrolase	Histidine metabolism
	Absent	hisZ	ATP phosphoribosyltransferase regulatory subunit	Histidine metabolism
	Ric0231	ilvA	threonine dehydratase	Isoleucine synthesis
	Absent	ilvC	ketol-acid reductoisomerase	Valine, leucine and isoleucine synthesis
	Absent	ilvD	dihydroxy-acid dehydratase	Valine, leucine and isoleucine synthesis
	Absent	ilvH	acetolactate synthase I/III small subunit	Valine, leucine and isoleucine synthesis
	Absent	ilvI	acetolactate synthase I/II/III large subunit	Valine, leucine and isoleucine synthesis
	Ric0219	BCAT	Branched-chain amino acid aminotransferase	Valine, leucine and isoleucine synthesis
	Absent	leuA	2-isopropylmalate synthase	Leucine synthesis
	Absent	leuB	3-isopropylmalate dehydrogenase	Leucine synthesis
	Absent	leuC	3-isopropylmalate/(R)-2-methylmalate dehydratase large subunit	Leucine synthesis
	Absent	leuD	3-isopropylmalate/(R)-2-methylmalate dehydratase small subunit	Leucine synthesis
	Absent	trpA	tryptophan synthase alpha chain	Phenylalanine and tryptophan synthesis
	Absent	trpB	tryptophan synthase beta chain	Phenylalanine and tryptophan synthesis
	Absent	trpC	indole-3-glycerol phosphate synthase	Phenylalanine and tryptophan synthesis
	Absent	trpD	anthranilate phosphoribosyltransferase	Phenylalanine and tryptophan synthesis
	Absent	trpE	anthranilate synthase component I	Phenylalanine and tryptophan synthesis
	Absent	trpF	phosphoribosylanthranilate isomerase	Phenylalanine and tryptophan synthesis
	Absent	trpG	anthranilate synthase component II	Phenylalanine and tryptophan synthesis
	Footnotes:
	1. Rickettsia genome of B. tabaci (accession no. CP016305.1）(Chen et al. 2016, BMC Biol.)
