# Supplementary material for: Lysine provisioning by horizontally acquired genes promotes mutual dependence between whitefly and two intracellular symbionts
Source: PLoS Pathog. 2021 Nov 29;17(11):e1010120. doi: 10.1371/journal.ppat.1010120 (PMC8659303; doi:10.1371/journal.ppat.1010120)
Supplement: S2 Data — (XLSX) [file ppat.1010120.s015.xlsx]

## Sheet: Database S2
	S2_Data Lysine synthesis pathway genes in Portiera and Hamiltonella of the whitefly B. tabaci MEAM1.
	Portiera1	Hamiltonella2
	Accession	Gene ID	E. coli gene name	Official name
	YP_006608096.1	Ham1150	lysC	aspartate kinase
	YP_006607931.1	Ham0233 /Ham0076	asd	aspartate-semialdehyde dehydrogenase
	YP_006608030.1	Ham1206	dapA	dihydrodipicolinate synthase
	Pseudogene	Ham1459	dapB	4-Hydroxy-tetrahydrodipicolinate reductase
	YP_006608060.1	Ham0839	dapD	2,3,4,5-tetrahydropyridine-2-carboxylate N-succinyltransferase
	YP_006608105.1	Absent	argD	acetylornithine/N-succinyldiaminopimelate aminotransferase
	YP_006608061.1	Ham0786	dapE	succinyl-diaminopimelate desuccinylase
	Absent	Ham1407	dapF	diaminopimelate epimerase
	Absent	Ham0701	lysA	diaminopimelate decarboxylase
	Footnotes:
	1 denotes the Portiera genome (accession no. NC_018507) of the B. tabaci MEAM1 (Sloan and Moran 2012, Biol Lett 8:986-989).
	2 denotes the Hamiltonella genome (accession no. NZ_CP016303.1) of the B. tabaci MEAM1 (Chen et al. 2016, BMC Biol 14:110)
